# Supplementary material for: In Prostate Cancer Cells Cytokines Are Early Responders to Gravitational Changes Occurring in Parabolic Flights
Source: Int J Mol Sci. 2022 Jul 17;23(14):7876. doi: 10.3390/ijms23147876 (PMC9319544; doi:10.3390/ijms23147876)
Supplement: Supplementary file 1 [file ijms-23-07876-s001.zip]

Archive with 2 entries (2 files):
- ijms-1809794-Supplementary material_tableS2.xlsb
- ijms-1809794-supplementary.pdf
